# Supplementary material for: Non-Contact and Self-Calibrated Photopyroelectric Method for Complete Thermal Characterization of Porous Materials
Source: Materials (Basel). 2023 Jul 26;16(15):5242. doi: 10.3390/ma16155242 (PMC10419518; doi:10.3390/ma16155242)
Supplement: Supplementary file 1 [file materials-16-05242-s001.zip]

Archive with 1 entries (1 files):
- materials-2521061-supplementary.pdf
